# Supplementary material for: Lemon Myrtle (Backhousia citriodora) Extract and Its Active Compound, Casuarinin, Activate Skeletal Muscle Satellite Cells In Vitro and In Vivo
Source: Nutrients. 2022 Mar 4;14(5):1078. doi: 10.3390/nu14051078 (PMC8912364; doi:10.3390/nu14051078)
Supplement: Supplementary file 1 [file nutrients-14-01078-s001.zip]

Archive with 1 entries (1 files):
- nutrients-1592745-supplementary.pdf
